# Supplementary material for: Ectopic Expression of Distinct PLC Genes Identifies ‘Compactness’ as a Possible Architectural Shoot Strategy to Cope with Drought Stress
Source: Plant Cell Physiol. 2023 Oct 16;65(6):885–903. doi: 10.1093/pcp/pcad123 (PMC11209554; doi:10.1093/pcp/pcad123)
Supplement: pcad123_Supp [file pcad123_supp.zip]

Archive with 1 entries (1 files):
- suppl_data/pcp-2023-e-00130-File012.pdf
